# Supplementary material for: Analysis of Differential Metabolites in Citrus Leaves Infected with Huanglongbing and Screening of Biomarkers for Early Detection
Source: Molecules. 2026 May 29;31(11):1873. doi: 10.3390/molecules31111873 (PMC13257524; doi:10.3390/molecules31111873)
Supplement: Supplementary file 1 [file molecules-31-01873-s001.zip]

Archive with 12 entries (11 files):
- Supplementary Material/
- Supplementary Material/Supplementary Material_Table. S1.xlsx
- Supplementary Material/Supplementary Material_Table. S10-S11.xlsx
- Supplementary Material/Supplementary Material_Table. S12.xlsx
- Supplementary Material/Supplementary Material_Table. S13.xlsx
- Supplementary Material/Supplementary Material_Table. S14.xlsx
- Supplementary Material/Supplementary Material_Table. S15.xlsx
- Supplementary Material/Supplementary Material_Table. S2-S5.xlsx
- Supplementary Material/Supplementary Material_Table. S6.xlsx
- Supplementary Material/Supplementary Material_Table. S7.xlsx
- Supplementary Material/Supplementary Material_Table. S8.xlsx
- Supplementary Material/Supplementary Material_Table. S9.xlsx
