# Supplementary material for: Analysis of Differential Metabolites in Citrus Leaves Infected with Huanglongbing and Screening of Biomarkers for Early Detection
Source: Molecules. 2026 May 29;31(11):1873. doi: 10.3390/molecules31111873 (PMC13257524; doi:10.3390/molecules31111873)
Supplement: Supplementary file 1 [file molecules-31-01873-s001.zip › Supplementary Material/Supplementary Material_Table. S1.xlsx]

## Sheet: Sheet1
Summary of fluorescent quantitative PCR results of all Citrus HLB
Sample number	Variety	CT value
WZ1	Satsuma mandarin	38.41
WZ2	Satsuma mandarin	27.94
WZ3	Satsuma mandarin	32.25
WZ4	Satsuma mandarin	26.37
WZ6	Satsuma mandarin	22.8
WZ7	Satsuma mandarin	35.32
WZ8	Satsuma mandarin	—
WZ9	Satsuma mandarin	32.91
WZ10	Satsuma mandarin	—
WZ11	Satsuma mandarin	28.8
WZ12	Satsuma mandarin	—
WZ13	Satsuma mandarin	34.6
WZ14	Satsuma mandarin	35.05
WZ15	Satsuma mandarin	34.94
TC1	Sweet orange	35.72
TC2	Sweet orange	30.93
TC3	Sweet orange	22.97
TC4	Sweet orange	20.9
TC5	Sweet orange	25.4
TC6	Sweet orange	24.51
TC7	Sweet orange	23.95
TC8	Sweet orange	30.56
TC9	Sweet orange	—
ST1	Shatangju mandarin	23.32
ST2	Shatangju mandarin	25.23
ST3	Shatangju mandarin	22.17
ST4	Shatangju mandarin	21.46
ST5	Shatangju mandarin	22.04
ST6	Shatangju mandarin	25.59
ST7	Shatangju mandarin	24.04
ST8	Shatangju mandarin	23.49
ST9	Shatangju mandarin	33.27
ST10	Shatangju mandarin	38.72
ST11	Shatangju mandarin	39.45
NF1	Nanfeng tangerine	35.3
NF2	Nanfeng tangerine	26.29
NF3	Nanfeng tangerine	35.68
NF4	Nanfeng tangerine	23.56
NF5	Nanfeng tangerine	23.95
NF6	Nanfeng tangerine	19.89
NF7	Nanfeng tangerine	20.71
NF8	Nanfeng tangerine	22.26
NF9	Nanfeng tangerine	—
NF10	Nanfeng tangerine	34.73
NF11	Nanfeng tangerine	25.08
NF12	Nanfeng tangerine	34.65
NF13	Nanfeng tangerine	36.91
WG3-3	Orah mandarin	35.6
WG3-5	Orah mandarin	34.92
WG4-6	Orah mandarin	21.74
WG5-1	Orah mandarin	26.47
WG5-6	Orah mandarin	21.21
WG5-9	Orah mandarin	25.82
WG13-4	Orah mandarin	35.59
WG13-6	Orah mandarin	35.77
WG13-4	Orah mandarin	35.2
JY8-10	Tangelo	18.96
JY13-19	Tangelo	35.99
JY13-22	Tangelo	33.24
JY14-16	Tangelo	33.33
JY14-18	Tangelo	35.97
JY14-20	Tangelo	22.25
JY15-20	Tangelo	29.82
JY16-2	Tangelo	35.45
JY18-2	Tangelo	29.56
JY19-9	Tangelo	35.96
JY20-11	Tangelo	35.82
