# Supplementary material for: Analysis of Differential Metabolites in Citrus Leaves Infected with Huanglongbing and Screening of Biomarkers for Early Detection
Source: Molecules. 2026 May 29;31(11):1873. doi: 10.3390/molecules31111873 (PMC13257524; doi:10.3390/molecules31111873)
Supplement: Supplementary file 1 [file molecules-31-01873-s001.zip › Supplementary Material/Supplementary Material_Table. S10-S11.xlsx]

## Sheet: Table. S10
Qualitative analysis of different metabolites in healthy and diseased leaves of Orah mandarin by GC-MS
Serial number	The English name of metabolites	Retention time	VIP_ value	P_value
1	3-Hydroxyisovaleric acid	8.87	2.162	0.0004334
2	trans-Hex-2-enoic acid	7.3	1.9454	0.0002098
3	Gentisate aldehyde	20.91	1.8958	0.001518
4	Myo-Inositol	17.6	1.8893	0.000191
5	Lactobionic Acid	20.78	1.7955	0.002309
6	2-Pyrrolidinone	7.74	1.7784	0.001992
7	Gamma-Tocopherol	30.22	1.7548	0.004763
8	3-Hydroxybenzoic Acid	15.46	1.7186	0.02296
9	Guanosine	26.79	1.6683	0.0114
10	1,1-di-C-octyl-D-Glucitol	23.1	1.661	0.0008205
11	Isothreonic Acid	14.77	1.6159	0.03544
12	Caproic acid	6.5	1.5636	0.026
13	Ribitol	17.13	1.5133	0.0009351
14	Sinapic acid	23.12	1.506	0.006357
15	5-Uracil	8.23	1.4855	0.02387
16	Gluconolactone	19.18	1.4466	0.002084
17	4-Methyl-5-Thiazoleethanol	11.5	1.4447	0.03505
18	Glyceric acid	11	1.3697	0.004488
19	Arbutin	26.82	1.3461	0.003884
20	Dehydroascorbic Acid	18.67	1.3449	0.0004324
21	Galactaric acid	20.88	1.3197	0.01666
22	Melibiose	27.77	1.3024	0.0198
23	4,5-Dimethyl-2,6-dihydroxy-pyrimidine	15.24	1.2753	0.01984
24	3-Hydroxy-3-(4'-Hydroxy-3'-Methoxyphenyl)Propionic Acid	20.45	1.269	0.01348
25	Rhamnose	15.72	1.2522	0.01537
26	4-Hydroxymandelic Acid	16.41	1.2512	0.009341
27	Scyllo-Inositolc	21	1.2511	0.01145
28	Mucic Acid	17.51	1.2503	0.01178
29	Inulotriose	27.81	1.2409	0.008529
30	Lactic Acid	5.39	1.2356	0.005002
31	Palatinitol	24.04	1.2308	0.0309
32	Thymol-alpha-D-glucopyranoside	26.65	1.2209	0.006254
33	Methyl 3-hydroxybutyrate	6.43	1.2189	0.01618
34	Glucose-1-Phosphate	17.62	1.2176	0.02203
35	Ethyl beta-D-glucopyranoside	19.85	1.203	0.02308
36	3-Pyridinol	7.89	1.2007	0.02145
37	Pyruvic Acid	6.19	1.2	0.01628
38	Butanedioic acid	10.61	1.1924	0.01676
39	Alpha-D-Glucose	24.7	1.1923	0.04964
40	Beta-Hydroxymyristic Acid	11.92	1.1557	0.01046
41	Glutaric Acid	10.82	1.1483	0.003576
42	1,3,5-Benzetriol	15.77	1.1459	0.01673
43	Methyl 6-deoxy-L-Galactopyranoside	23.84	1.1345	0.02757
44	Allose	22.2	1.1279	0.03197
45	Trisaccharide	28.38	1.1193	0.01874
46	6-O-[alpha-D-glucopyranosyl]-D-Fructose	28.39	1.1133	0.0198
47	4-Deoxyerythronic acid	11.41	1.1002	0.01374
48	D-Glucose	20.39	1.1001	0.02979
49	Glycerol 3-phosphate	17.58	1.0985	0.0329
50	Sedoheptulose	22.05	1.0876	0.04164
51	Glycolic Acid	6.6	1.068	0.02622
52	Galactinol	24.21	1.0433	0.03583
53	Methanolphosphate	8.39	1.0403	0.03709
54	Galactitol	19.98	1.0231	0.01061
55	Uridine	25.38	1.0221	0.02269
56	1,2,4-Butanetriol	12.32	1.0199	0.03617
57	Tyrosine	13.15	1.0166	0.02784

## Sheet: Table. S11
Qualitative analysis of different metabolites in the diseased leaves of different orchards by GC-MS
Serial number	The English name of metabolites	Retention time	VIP_ value	P_value
1	Isothreonic Acid	14.77	2.4239	0.0001117
2	1,1-di-C-octyl-D-Glucitol	23.1	2.0378	0.0009842
3	4-Aminobutyric Acid	12.67	2.0369	0.007752
4	Xylulose	13.3	1.9066	0.001305
5	Galacturonic Acid	19.94	1.8099	0.03858
6	Quinic Acid	18.93	1.7621	0.038
7	2-Pyrrolidinone	7.74	1.7474	0.01686
8	4-Methyl-2-penten-2,4-diol	14.17	1.729	0.0004524
9	Alanine	11.44	1.7235	0.03112
10	Oxoglutaric acid	14.81	1.7194	0.002732
11	Glycerol 3-phosphate	17.58	1.7109	0.002422
12	D-Xylose	16.84	1.6841	0.002025
13	Citramalic Acid	13.29	1.6141	0.002176
14	1,2,4-Butanetriol	12.32	1.613	0.01087
15	Butanedioic acid	10.61	1.6103	0.001693
16	Epsilon-Caprolactam	8.9	1.5427	0.03088
17	Galactonic Acid	20.66	1.5117	0.02025
18	Erythritol	13.91	1.4975	0.00227
19	Glycerol	10.04	1.4382	0.01184
20	Xylose	9.11	1.4134	0.01134
21	Oxoproline	13.99	1.4091	0.002058
22	Purine	10.02	1.3512	0.01242
23	Tyrosine	13.15	1.3348	0.01227
24	Glyceric acid	11	1.3196	0.03505
25	Butane-2,3-Diol	6.87	1.3039	0.01505
26	Glutaric Acid	10.82	1.2861	0.01706
27	Methyl 3-hydroxybutyrate	6.43	1.2773	0.02788
28	Fumaric acid	11.14	1.2714	0.03393
29	Alpha-D-Glucose	24.7	1.2651	0.01137
30	Galactinol	24.21	1.2606	0.02956
31	Erythronic acid	14.47	1.2493	0.04565
32	Asparagine	15.06	1.2466	0.02516
33	Nicotinic Acid	10.24	1.2457	0.02512
34	Erythrose	13.06	1.2071	0.0005262
35	Hexadecylglycerol	13.4	1.1965	0.02897
36	Itaconic acid	11.13	1.1574	0.02477
37	Glycolic Acid	6.6	1.1565	0.024
38	3-Hydroxybenzoic Acid	15.46	1.1503	0.03859
39	Cholesterol	32.49	1.1167	0.002971
40	Allose	22.2	1.109	0.02675
41	Inulotriose	27.81	1.1006	0.03392
42	Sedoheptulose	22.05	1.0854	0.03611
43	Melibiose	27.77	1.0651	0.04682
44	Rhamnose	15.72	1.0193	0.01807
45	3,6-Anhydro-D-Galactose	10.26	1.0135	0.01428
46	3-Pyridinol	7.89	1.0081	0.01192
