# Supplementary material for: Analysis of Differential Metabolites in Citrus Leaves Infected with Huanglongbing and Screening of Biomarkers for Early Detection
Source: Molecules. 2026 May 29;31(11):1873. doi: 10.3390/molecules31111873 (PMC13257524; doi:10.3390/molecules31111873)
Supplement: Supplementary file 1 [file molecules-31-01873-s001.zip › Supplementary Material/Supplementary Material_Table. S12.xlsx]

## Sheet: Supplementary Material_Table. S
Statistical table of KEGG pathway information in diseased and healthy leaves of Citrus-GC-MS
First Category	Second Category	pathway ID	Description	WG4_6_vs_CK Number	WG4_6_vs_CK Metabolites
Metabolism	Carbohydrate metabolism	map00010	Glycolysis / Gluconeogenesis	4	C00103;C00022;C06186;C00267
Metabolism	Carbohydrate metabolism	map00020	Citrate cycle (TCA cycle)	2	C00042;C00022
Metabolism	Carbohydrate metabolism	map00030	Pentose phosphate pathway	3	C00258;C00022;C00198
Metabolism	Carbohydrate metabolism	map00040	Pentose and glucuronate interconversions	3	C00474;C00103;C00022
Metabolism	Carbohydrate metabolism	map00051	Fructose and mannose metabolism	3	C00507;C01487;C00267
Metabolism	Carbohydrate metabolism	map00052	Galactose metabolism	4	C00103;C01235;C00267;C00137
Metabolism	Carbohydrate metabolism	map00053	Ascorbate and aldarate metabolism	4	C00879;C00022;C00879;C00137
Metabolism	Lipid metabolism	map00071	Fatty acid degradation	1	C00489
Metabolism	Metabolism of cofactors and vitamins	map00130	Ubiquinone and other terpenoid-quinone biosynthesis	1	C02483
Metabolism	Energy metabolism	map00190	Oxidative phosphorylation	1	C00042
Metabolism	Nucleotide metabolism	map00230	Purine metabolism	1	C00387
Metabolism	Nucleotide metabolism	map00240	Pyrimidine metabolism	1	C00299
Metabolism	Amino acid metabolism	map00250	Alanine, aspartate and glutamate metabolism	2	C00042;C00022
Metabolism	Amino acid metabolism	map00260	Glycine, serine and threonine metabolism	2	C00258;C00022
Metabolism	Biosynthesis of other secondary metabolites	map00261	Monobactam biosynthesis	1	C00022
Metabolism	Amino acid metabolism	map00270	Cysteine and methionine metabolism	1	C00022
Metabolism	Amino acid metabolism	map00290	Valine, leucine and isoleucine biosynthesis	1	C00022
Metabolism	Amino acid metabolism	map00310	Lysine degradation	1	C00489
Metabolism	Amino acid metabolism	map00330	Arginine and proline metabolism	1	C00022
Metabolism	Amino acid metabolism	map00350	Tyrosine metabolism	3	C00042;C00022;C05585
Metabolism	Amino acid metabolism	map00360	Phenylalanine metabolism	2	C00042;C00022
Metabolism	Amino acid metabolism	map00400	Phenylalanine, tyrosine and tryptophan biosynthesis	1	C00587
Metabolism	Metabolism of other amino acids	map00430	Taurine and hypotaurine metabolism	1	C00022
Metabolism	Metabolism of other amino acids	map00440	Phosphonate and phosphinate metabolism	1	C00022
Metabolism	Carbohydrate metabolism	map00500	Starch and sucrose metabolism	1	C00103
Metabolism	Carbohydrate metabolism	map00520	Amino sugar and nucleotide sugar metabolism	2	C00103;C00267
Metabolism	Lipid metabolism	map00561	Glycerolipid metabolism	2	C00258;C00093
Metabolism	Carbohydrate metabolism	map00562	Inositol phosphate metabolism	2	C06153;C00137
Metabolism	Lipid metabolism	map00564	Glycerophospholipid metabolism	1	C00093
Metabolism	Carbohydrate metabolism	map00620	Pyruvate metabolism	2	C00042;C00022
Metabolism	Carbohydrate metabolism	map00630	Glyoxylate and dicarboxylate metabolism	3	C00258;C00042;C00022
Metabolism	Carbohydrate metabolism	map00640	Propanoate metabolism	1	C00042
Metabolism	Carbohydrate metabolism	map00650	Butanoate metabolism	2	C00042;C00022
Metabolism	Carbohydrate metabolism	map00660	C5-Branched dibasic acid metabolism	1	C00022
Metabolism	Energy metabolism	map00710	Carbon fixation in photosynthetic organisms	2	C02076;C00022
Metabolism	Metabolism of cofactors and vitamins	map00730	Thiamine metabolism	2	C00022;C04294
Metabolism	Metabolism of cofactors and vitamins	map00740	Riboflavin metabolism	1	C00474
Metabolism	Metabolism of cofactors and vitamins	map00760	Nicotinate and nicotinamide metabolism	2	C00042;C00022
Metabolism	Metabolism of cofactors and vitamins	map00770	Pantothenate and CoA biosynthesis	1	C00022
Metabolism	Metabolism of terpenoids and polyketides	map00900	Terpenoid backbone biosynthesis	1	C00022
Metabolism	Energy metabolism	map00920	Sulfur metabolism	1	C00042
Metabolism	Biosynthesis of other secondary metabolites	map00940	Phenylpropanoid biosynthesis	1	C00482
Metabolism	Global and overview maps	map01100	Metabolic pathways	15	C00258;C00474;C00299;C00042;C00093;C00103;C00022;C00198;C00482;C05585;C00267;C02483;C00387;C00137;C04294
Metabolism	Global and overview maps	map01110	Biosynthesis of secondary metabolites	9	C00258;C00042;C00093;C00103;C00022;C00198;C00482;C00267;C02483
Metabolism	Global and overview maps	map01200	Carbon metabolism	5	C00258;C00042;C00022;C00198;C00267
Metabolism	Global and overview maps	map01210	2-Oxocarboxylic acid metabolism	1	C00022
Metabolism	Global and overview maps	map01230	Biosynthesis of amino acids	1	C00022
Human Diseases	Drug resistance: antimicrobial	map01502	Vancomycin resistance	1	C00022
Environmental Information Processing	Membrane transport	map02010	ABC transporters	3	C01487;C00093;C00137
Environmental Information Processing	Signal transduction	map04070	Phosphatidylinositol signaling system	1	C00137
