# Supplementary material for: Analysis of Differential Metabolites in Citrus Leaves Infected with Huanglongbing and Screening of Biomarkers for Early Detection
Source: Molecules. 2026 May 29;31(11):1873. doi: 10.3390/molecules31111873 (PMC13257524; doi:10.3390/molecules31111873)
Supplement: Supplementary file 1 [file molecules-31-01873-s001.zip › Supplementary Material/Supplementary Material_Table. S13.xlsx]

## Sheet: Supplementary Material_Table. S
Statistical table of KEGG pathway information in diseased leaves of different orchards-GC-MS
First Category	Second Category	pathway ID	Description	WG3_3_vs_WG13_4 Number	WG3_3_vs_WG13_4 Metabolites
Metabolism	Carbohydrate metabolism	map00010	Glycolysis / Gluconeogenesis	1	C00267
Metabolism	Carbohydrate metabolism	map00020	Citrate cycle (TCA cycle)	3	C00122;C00042;C00026
Metabolism	Carbohydrate metabolism	map00030	Pentose phosphate pathway	1	C00258
Metabolism	Carbohydrate metabolism	map00040	Pentose and glucuronate interconversions	3	C00116;C00181;C00026
Metabolism	Carbohydrate metabolism	map00051	Fructose and mannose metabolism	3	C00507;C01487;C00267
Metabolism	Carbohydrate metabolism	map00052	Galactose metabolism	4	C00116;C01235;C00880;C00267
Metabolism	Carbohydrate metabolism	map00053	Ascorbate and aldarate metabolism	1	C00026
Metabolism	Lipid metabolism	map00071	Fatty acid degradation	1	C00489
Metabolism	Lipid metabolism	map00100	Steroid biosynthesis	1	C00187
Metabolism	Energy metabolism	map00190	Oxidative phosphorylation	2	C00122;C00042
Metabolism	Amino acid metabolism	map00220	Arginine biosynthesis	2	C00122;C00026
Metabolism	Amino acid metabolism	map00250	Alanine, aspartate and glutamate metabolism	4	C00122;C00042;C00026;C00334
Metabolism	Amino acid metabolism	map00260	Glycine, serine and threonine metabolism	1	C00258
Metabolism	Amino acid metabolism	map00300	Lysine biosynthesis	1	C00026
Metabolism	Amino acid metabolism	map00310	Lysine degradation	1	C00489
Metabolism	Amino acid metabolism	map00330	Arginine and proline metabolism	1	C00334
Metabolism	Amino acid metabolism	map00340	Histidine metabolism	1	C00026
Metabolism	Amino acid metabolism	map00350	Tyrosine metabolism	2	C00122;C00042
Metabolism	Amino acid metabolism	map00360	Phenylalanine metabolism	2	C00122;C00042
Metabolism	Amino acid metabolism	map00400	Phenylalanine, tyrosine and tryptophan biosynthesis	1	C00587
Metabolism	Metabolism of other amino acids	map00410	beta-Alanine metabolism	1	C00334
Metabolism	Metabolism of other amino acids	map00430	Taurine and hypotaurine metabolism	1	C00026
Metabolism	Metabolism of other amino acids	map00480	Glutathione metabolism	1	C01879
Metabolism	Carbohydrate metabolism	map00520	Amino sugar and nucleotide sugar metabolism	2	C00181;C00267
Metabolism	Lipid metabolism	map00561	Glycerolipid metabolism	3	C00116;C00258;C00093
Metabolism	Lipid metabolism	map00564	Glycerophospholipid metabolism	1	C00093
Metabolism	Carbohydrate metabolism	map00620	Pyruvate metabolism	2	C00122;C00042
Metabolism	Carbohydrate metabolism	map00630	Glyoxylate and dicarboxylate metabolism	3	C00258;C00042;C00026
Metabolism	Carbohydrate metabolism	map00640	Propanoate metabolism	1	C00042
Metabolism	Carbohydrate metabolism	map00650	Butanoate metabolism	4	C00122;C00042;C00026;C00334
Metabolism	Carbohydrate metabolism	map00660	C5-Branched dibasic acid metabolism	2	C00490;C00026
Metabolism	Energy metabolism	map00710	Carbon fixation in photosynthetic organisms	1	C02076
Metabolism	Metabolism of cofactors and vitamins	map00760	Nicotinate and nicotinamide metabolism	3	C00122;C00042;C00334
Metabolism	Energy metabolism	map00920	Sulfur metabolism	1	C00042
Metabolism	Global and overview maps	map01100	Metabolic pathways	12	C00116;C00181;C00258;C00122;C00042;C00093;C00026;C00880;C00267;C06593;C00187;C00334
Metabolism	Global and overview maps	map01110	Biosynthesis of secondary metabolites	6	C00258;C00122;C00042;C00093;C00026;C00267
Metabolism	Global and overview maps	map01200	Carbon metabolism	5	C00258;C00122;C00042;C00026;C00267
Metabolism	Global and overview maps	map01210	2-Oxocarboxylic acid metabolism	1	C00026
Metabolism	Global and overview maps	map01230	Biosynthesis of amino acids	1	C00026
Environmental Information Processing	Membrane transport	map02010	ABC transporters	4	C00116;C00181;C01487;C00093
