# Supplementary material for: Analysis of Differential Metabolites in Citrus Leaves Infected with Huanglongbing and Screening of Biomarkers for Early Detection
Source: Molecules. 2026 May 29;31(11):1873. doi: 10.3390/molecules31111873 (PMC13257524; doi:10.3390/molecules31111873)
Supplement: Supplementary file 1 [file molecules-31-01873-s001.zip › Supplementary Material/Supplementary Material_Table. S14.xlsx]

## Sheet: Supplementary Material_Table. S
Statistical table of KEGG Enrichment information in diseased and healthy leaves of Citrus_GC-MS
Num	First Category	Second Category	Pathway Description	Pathway_ID	Database	Enrich Factor	Ratio_in_study	Ratio_in_pop	P_value	P_adjust
1	Metabolism	Lipid metabolism	Fatty acid degradation	map00071	KEGG PATHWAY	0.02	1/24	50/5997	0.1824	0.2279
1	Metabolism	Metabolism of cofactors and vitamins	Ubiquinone and other terpenoid-quinone biosynthesis	map00130	KEGG PATHWAY	0.011111111111111	1/24	90/5997	0.3048	0.3118
1	Metabolism	Energy metabolism	Oxidative phosphorylation	map00190	KEGG PATHWAY	0.0625	1/24	16/5997	0.0622	0.1333
1	Metabolism	Nucleotide metabolism	Purine metabolism	map00230	KEGG PATHWAY	0.010869565217391	1/24	92/5997	0.3105	0.3105
1	Metabolism	Nucleotide metabolism	Pyrimidine metabolism	map00240	KEGG PATHWAY	0.014705882352941	1/24	68/5997	0.2398	0.257
1	Metabolism	Biosynthesis of other secondary metabolites	Monobactam biosynthesis	map00261	KEGG PATHWAY	0.025641025641026	1/24	39/5997	0.1452	0.198
1	Metabolism	Amino acid metabolism	Cysteine and methionine metabolism	map00270	KEGG PATHWAY	0.016129032258065	1/24	62/5997	0.2211	0.2488
1	Metabolism	Amino acid metabolism	Valine, leucine and isoleucine biosynthesis	map00290	KEGG PATHWAY	0.043478260869565	1/24	23/5997	0.0883	0.1589
1	Metabolism	Amino acid metabolism	Lysine degradation	map00310	KEGG PATHWAY	0.019230769230769	1/24	52/5997	0.1889	0.2298
1	Metabolism	Amino acid metabolism	Arginine and proline metabolism	map00330	KEGG PATHWAY	0.013157894736842	1/24	76/5997	0.2641	0.2764
1	Metabolism	Amino acid metabolism	Phenylalanine, tyrosine and tryptophan biosynthesis	map00400	KEGG PATHWAY	0.028571428571429	1/24	35/5997	0.1313	0.1906
1	Metabolism	Metabolism of other amino acids	Taurine and hypotaurine metabolism	map00430	KEGG PATHWAY	0.045454545454545	1/24	22/5997	0.0846	0.1586
1	Metabolism	Metabolism of other amino acids	Phosphonate and phosphinate metabolism	map00440	KEGG PATHWAY	0.017857142857143	1/24	56/5997	0.202	0.233
1	Metabolism	Carbohydrate metabolism	Starch and sucrose metabolism	map00500	KEGG PATHWAY	0.027027027027027	1/24	37/5997	0.1383	0.1944
1	Metabolism	Lipid metabolism	Glycerophospholipid metabolism	map00564	KEGG PATHWAY	0.019230769230769	1/24	52/5997	0.1889	0.2298
1	Metabolism	Carbohydrate metabolism	Propanoate metabolism	map00640	KEGG PATHWAY	0.020833333333333	1/24	48/5997	0.1757	0.2259
1	Metabolism	Carbohydrate metabolism	C5-Branched dibasic acid metabolism	map00660	KEGG PATHWAY	0.03125	1/24	32/5997	0.1207	0.1873
1	Metabolism	Metabolism of cofactors and vitamins	Riboflavin metabolism	map00740	KEGG PATHWAY	0.05	1/24	20/5997	0.0772	0.151
1	Metabolism	Metabolism of cofactors and vitamins	Pantothenate and CoA biosynthesis	map00770	KEGG PATHWAY	0.035714285714286	1/24	28/5997	0.1064	0.1774
1	Metabolism	Metabolism of terpenoids and polyketides	Terpenoid backbone biosynthesis	map00900	KEGG PATHWAY	0.022222222222222	1/24	45/5997	0.1657	0.2193
1	Metabolism	Energy metabolism	Sulfur metabolism	map00920	KEGG PATHWAY	0.03125	1/24	32/5997	0.1207	0.1873
1	Metabolism	Biosynthesis of other secondary metabolites	Phenylpropanoid biosynthesis	map00940	KEGG PATHWAY	0.015151515151515	1/24	66/5997	0.2336	0.2564
1	Human Diseases	Drug resistance: antimicrobial	Vancomycin resistance	map01502	KEGG PATHWAY	0.041666666666667	1/24	24/5997	0.0919	0.1591
1	Environmental Information Processing	Signal transduction	Phosphatidylinositol signaling system	map04070	KEGG PATHWAY	0.03448275862069	1/24	29/5997	0.11	0.1768
2	Metabolism	Carbohydrate metabolism	Citrate cycle (TCA cycle)	map00020	KEGG PATHWAY	0.1	2/24	20/5997	0.0028	0.0157
2	Metabolism	Amino acid metabolism	Alanine, aspartate and glutamate metabolism	map00250	KEGG PATHWAY	0.071428571428571	2/24	28/5997	0.0054	0.0223
2	Metabolism	Amino acid metabolism	Glycine, serine and threonine metabolism	map00260	KEGG PATHWAY	0.04	2/24	50/5997	0.0167	0.0418
2	Metabolism	Amino acid metabolism	Phenylalanine metabolism	map00360	KEGG PATHWAY	0.027777777777778	2/24	72/5997	0.0331	0.0745
2	Metabolism	Carbohydrate metabolism	Amino sugar and nucleotide sugar metabolism	map00520	KEGG PATHWAY	0.018518518518519	2/24	108/5997	0.0686	0.1403
2	Metabolism	Lipid metabolism	Glycerolipid metabolism	map00561	KEGG PATHWAY	0.057142857142857	2/24	35/5997	0.0084	0.0271
2	Metabolism	Carbohydrate metabolism	Inositol phosphate metabolism	map00562	KEGG PATHWAY	0.045454545454545	2/24	44/5997	0.0131	0.0369
2	Metabolism	Carbohydrate metabolism	Pyruvate metabolism	map00620	KEGG PATHWAY	0.064516129032258	2/24	31/5997	0.0067	0.0249
2	Metabolism	Carbohydrate metabolism	Butanoate metabolism	map00650	KEGG PATHWAY	0.047619047619048	2/24	42/5997	0.012	0.036
2	Metabolism	Energy metabolism	Carbon fixation in photosynthetic organisms	map00710	KEGG PATHWAY	0.08695652173913	2/24	23/5997	0.0037	0.0166
2	Metabolism	Metabolism of cofactors and vitamins	Thiamine metabolism	map00730	KEGG PATHWAY	0.064516129032258	2/24	31/5997	0.0067	0.0249
2	Metabolism	Metabolism of cofactors and vitamins	Nicotinate and nicotinamide metabolism	map00760	KEGG PATHWAY	0.036363636363636	2/24	55/5997	0.02	0.0474
3	Metabolism	Carbohydrate metabolism	Pentose phosphate pathway	map00030	KEGG PATHWAY	0.085714285714286	3/24	35/5997	0.0003	0.0051
3	Metabolism	Carbohydrate metabolism	Pentose and glucuronate interconversions	map00040	KEGG PATHWAY	0.054545454545455	3/24	55/5997	0.0013	0.0097
3	Metabolism	Carbohydrate metabolism	Fructose and mannose metabolism	map00051	KEGG PATHWAY	0.055555555555556	3/24	54/5997	0.0012	0.011
3	Metabolism	Amino acid metabolism	Tyrosine metabolism	map00350	KEGG PATHWAY	0.038461538461538	3/24	78/5997	0.0035	0.0176
3	Metabolism	Carbohydrate metabolism	Glyoxylate and dicarboxylate metabolism	map00630	KEGG PATHWAY	0.049180327868852	3/24	61/5997	0.0017	0.0112
3	Environmental Information Processing	Membrane transport	ABC transporters	map02010	KEGG PATHWAY	0.023809523809524	3/24	126/5997	0.0133	0.0352
4	Metabolism	Carbohydrate metabolism	Glycolysis / Gluconeogenesis	map00010	KEGG PATHWAY	0.12903225806452	4/24	31/5997	0	0.0003
4	Metabolism	Carbohydrate metabolism	Galactose metabolism	map00052	KEGG PATHWAY	0.088888888888889	4/24	45/5997	0	0.0006
4	Metabolism	Carbohydrate metabolism	Ascorbate and aldarate metabolism	map00053	KEGG PATHWAY	0.063829787234043	3/24	47/5997	0.0008	0.0092
