# Supplementary material for: Analysis of Differential Metabolites in Citrus Leaves Infected with Huanglongbing and Screening of Biomarkers for Early Detection
Source: Molecules. 2026 May 29;31(11):1873. doi: 10.3390/molecules31111873 (PMC13257524; doi:10.3390/molecules31111873)
Supplement: Supplementary file 1 [file molecules-31-01873-s001.zip › Supplementary Material/Supplementary Material_Table. S15.xlsx]

## Sheet: Supplementary Material_Table. S
		Statistical table of KEGG Enrichment information in diseased leaves of different orchards_GC-MS
Num	First Category	Second Category	Pathway Description	Pathway_ID	Database	Enrich Factor	Ratio_in_study	Ratio_in_pop	P_value	P_adjust
1	Metabolism	Carbohydrate metabolism	Glycolysis / Gluconeogenesis	map00010	KEGG PATHWAY	0.032258064516129	1/20	31/5997	0.0986	0.1726
1	Metabolism	Carbohydrate metabolism	Pentose phosphate pathway	map00030	KEGG PATHWAY	0.028571428571429	1/20	35/5997	0.1106	0.1684
1	Metabolism	Carbohydrate metabolism	Ascorbate and aldarate metabolism	map00053	KEGG PATHWAY	0.021276595744681	1/20	47/5997	0.1458	0.189
1	Metabolism	Lipid metabolism	Fatty acid degradation	map00071	KEGG PATHWAY	0.02	1/20	50/5997	0.1544	0.1801
1	Metabolism	Lipid metabolism	Steroid biosynthesis	map00100	KEGG PATHWAY	0.02	1/20	50/5997	0.1544	0.1801
1	Metabolism	Amino acid metabolism	Glycine, serine and threonine metabolism	map00260	KEGG PATHWAY	0.02	1/20	50/5997	0.1544	0.1801
1	Metabolism	Amino acid metabolism	Lysine biosynthesis	map00300	KEGG PATHWAY	0.028571428571429	1/20	35/5997	0.1106	0.1684
1	Metabolism	Amino acid metabolism	Lysine degradation	map00310	KEGG PATHWAY	0.019230769230769	1/20	52/5997	0.1601	0.1698
1	Metabolism	Amino acid metabolism	Arginine and proline metabolism	map00330	KEGG PATHWAY	0.013157894736842	1/20	76/5997	0.2255	0.2255
1	Metabolism	Amino acid metabolism	Histidine metabolism	map00340	KEGG PATHWAY	0.021276595744681	1/20	47/5997	0.1458	0.189
1	Metabolism	Amino acid metabolism	Phenylalanine, tyrosine and tryptophan biosynthesis	map00400	KEGG PATHWAY	0.028571428571429	1/20	35/5997	0.1106	0.1684
1	Metabolism	Metabolism of other amino acids	beta-Alanine metabolism	map00410	KEGG PATHWAY	0.03125	1/20	32/5997	0.1016	0.1694
1	Metabolism	Metabolism of other amino acids	Taurine and hypotaurine metabolism	map00430	KEGG PATHWAY	0.045454545454545	1/20	22/5997	0.071	0.138
1	Metabolism	Metabolism of other amino acids	Glutathione metabolism	map00480	KEGG PATHWAY	0.026315789473684	1/20	38/5997	0.1196	0.1609
1	Metabolism	Lipid metabolism	Glycerophospholipid metabolism	map00564	KEGG PATHWAY	0.019230769230769	1/20	52/5997	0.1601	0.1698
1	Metabolism	Carbohydrate metabolism	Propanoate metabolism	map00640	KEGG PATHWAY	0.020833333333333	1/20	48/5997	0.1487	0.1795
1	Metabolism	Energy metabolism	Carbon fixation in photosynthetic organisms	map00710	KEGG PATHWAY	0.043478260869565	1/20	23/5997	0.0741	0.1365
1	Metabolism	Energy metabolism	Sulfur metabolism	map00920	KEGG PATHWAY	0.03125	1/20	32/5997	0.1016	0.1694
2	Metabolism	Energy metabolism	Oxidative phosphorylation	map00190	KEGG PATHWAY	0.125	2/20	16/5997	0.0012	0.0039
2	Metabolism	Amino acid metabolism	Arginine biosynthesis	map00220	KEGG PATHWAY	0.08695652173913	2/20	23/5997	0.0026	0.0075
2	Metabolism	Amino acid metabolism	Tyrosine metabolism	map00350	KEGG PATHWAY	0.025641025641026	2/20	78/5997	0.0273	0.0597
2	Metabolism	Amino acid metabolism	Phenylalanine metabolism	map00360	KEGG PATHWAY	0.027777777777778	2/20	72/5997	0.0235	0.0548
2	Metabolism	Carbohydrate metabolism	Amino sugar and nucleotide sugar metabolism	map00520	KEGG PATHWAY	0.018518518518519	2/20	108/5997	0.0495	0.1018
2	Metabolism	Carbohydrate metabolism	Pyruvate metabolism	map00620	KEGG PATHWAY	0.064516129032258	2/20	31/5997	0.0046	0.0125
2	Metabolism	Carbohydrate metabolism	C5-Branched dibasic acid metabolism	map00660	KEGG PATHWAY	0.0625	2/20	32/5997	0.0049	0.0123
3	Metabolism	Carbohydrate metabolism	Citrate cycle (TCA cycle)	map00020	KEGG PATHWAY	0.15	3/20	20/5997	0	0.0003
3	Metabolism	Carbohydrate metabolism	Pentose and glucuronate interconversions	map00040	KEGG PATHWAY	0.054545454545455	3/20	55/5997	0.0007	0.0033
3	Metabolism	Carbohydrate metabolism	Fructose and mannose metabolism	map00051	KEGG PATHWAY	0.055555555555556	3/20	54/5997	0.0007	0.0035
3	Metabolism	Lipid metabolism	Glycerolipid metabolism	map00561	KEGG PATHWAY	0.085714285714286	3/20	35/5997	0.0002	0.0014
3	Metabolism	Carbohydrate metabolism	Glyoxylate and dicarboxylate metabolism	map00630	KEGG PATHWAY	0.049180327868852	3/20	61/5997	0.001	0.0035
3	Metabolism	Metabolism of cofactors and vitamins	Nicotinate and nicotinamide metabolism	map00760	KEGG PATHWAY	0.054545454545455	3/20	55/5997	0.0007	0.0033
4	Metabolism	Carbohydrate metabolism	Galactose metabolism	map00052	KEGG PATHWAY	0.088888888888889	4/20	45/5997	0	0.0001
4	Metabolism	Amino acid metabolism	Alanine, aspartate and glutamate metabolism	map00250	KEGG PATHWAY	0.14285714285714	4/20	28/5997	0	0.0001
4	Metabolism	Carbohydrate metabolism	Butanoate metabolism	map00650	KEGG PATHWAY	0.095238095238095	4/20	42/5997	0	0.0002
4	Environmental Information Processing	Membrane transport	ABC transporters	map02010	KEGG PATHWAY	0.031746031746032	4/20	126/5997	0.0007	0.004
