# Supplementary material for: Analysis of Differential Metabolites in Citrus Leaves Infected with Huanglongbing and Screening of Biomarkers for Early Detection
Source: Molecules. 2026 May 29;31(11):1873. doi: 10.3390/molecules31111873 (PMC13257524; doi:10.3390/molecules31111873)
Supplement: Supplementary file 1 [file molecules-31-01873-s001.zip › Supplementary Material/Supplementary Material_Table. S2-S5.xlsx]

## Sheet: Table. S2
Qualitative analysis of the different metabolites (cations) between the diseased leaves and the healthy leaves
Serial number	English name of differential metabolite	Retention time	VIP_PLS-DA	P_value
1	1-Methoxy-3-(4-hydroxyphenyl)-2E-propenal 4'-glucoside	5.09995	12.2077	0.0001601
2	3,3',5,5'-Tetrahydroxy-6,7-methyleneoxy-4'-methoxyflavone 3-glucuronide	5.03208	5.716	0.001826
3	Perilloside B	3.36658	5.1621	9.775e-05
4	Flurandrenolide	3.36658	3.993	1.507e-05
5	28-Hydroxy-14-taraxeren-3-one	9.21762	3.4091	0.01633
6	CITROPTEN	1.79203	3.1171	0.0163
7	Lacto-N-biose I	2.15667	2.6451	0.02424
8	4alpha-Carboxy-5alpha-cholesta-8-en-3beta-ol	9.94905	2.6144	3.123e-05
9	N-Acetylindoxyl	1.93015	2.5129	0.0002619
10	(S)-2-Hydroxy-2-phenylacetonitrile O-[b-D-apiosyl-(1->2)-b-D-glucoside]	3.68122	2.5211	0.0001715
11	Epinepetalactone	3.36658	2.0191	0.0002546
12	b-D-fructosyl-a-D-(6-O-(E))-feruloylglucoside	2.67972	1.9629	0.0001592
13	Natamycin	3.0662	2.0052	0.001449
14	1-Oxo-1H-2-benzopyran-3-carboxaldehyde	2.67972	1.9301	0.008288
15	exo-2-Methyl-3-methylenebicyclo[2.2.1]heptan-2-ol	3.36658	1.837	8.558e-05
16	9-Hydroxy-4-methoxypsoralen 9-glucoside	3.18988	1.8099	0.0004386
17	1'-Acetoxyeugenol acetate	2.5756	1.7002	0.0096
18	Leu-Phe4Cl-OH	3.24302	1.6764	0.01223
19	Methionyl butyrate	1.2553	1.5658	0.02798
20	5,10-Methylene-THF	3.13688	1.6017	0.001018
21	Isopropyl beta-D-glucoside	3.03085	1.3091	0.008688
22	6-Demethylvignafuran	1.5837	1.3738	2.869e-06
23	4,6-Dihydroxyquinoline	6.31743	1.2663	0.006298
24	(S)-Bitalin A 12-glucoside	2.66253	1.4516	0.01084
25	Taurolithocholic acid 3-sulfate	2.22738	1.3296	0.00465
26	Glucosyl (2E,6E,10x)-10,11-dihydroxy-2,6-farnesadienoate	2.20972	1.193	0.008449
27	Ramiprilat glucuronide	3.24302	1.4458	0.01671
28	3-Pyrimidin-2-yl-2-pyrimidin-2-ylmethyl-Propionic Acid	2.20972	1.0268	0.01242
29	Quercetin 5,7,3',4'-tetramethyl ether 3-galactoside	2.90727	1.0392	0.00597
30	Olivin	3.03085	1.1206	0.001072
31	5,8-dihydroxy-2-(1-hydroxy-3-methoxy-4-oxocyclohexyl)-3,7-dimethoxy-4H-chromen-4-one	4.11375	1.086	0.0003004

## Sheet: Table. S3
Qualitative analysis of the different metabolites (anions) between the diseased and healthy leaves
Serial number	English name of differential metabolite	Retention time	VIP_PLS-DA	P_value
1	Phloroacetophenone 6'-[xylosyl-(1->6)-glucoside]	2.67222	10.5456	0.0003381
2	Neoliquiritin 2''-apioside	1.65612	8.2559	8.252e-05
3	DG(18:3(6Z,9Z,12Z)/22:6(4Z,7Z,10Z,13Z,16Z,19Z)/0:0)	13.4409	5.1963	0.0001812
4	Citrusin F	1.79533	5.1521	0.02106
5	Egonol gentiobioside	3.03142	4.8969	0.007138
6	Ponasteroside A	3.8579	4.2017	0.004247
7	3-Hydroxychavicol 1-[rhamnosyl-(1->6)-glucoside]	2.47458	4.1464	0.01258
8	3,4,5-trihydroxy-6-[2-hydroxy-4-(3-oxobut-1-en-1-yl)phenoxy]oxane-2-carboxylic acid	2.4911	3.8934	0.0009684
9	Cappariloside A	2.94745	3.8742	0.0003602
10	4'-O-methyl-(-)-epicatechin-3'-O-beta-glucuronide	2.39525	3.7794	0.003093
11	3-(4-hydroxy-3-methoxyphenyl)-N-[2-(4-hydroxyphenyl)ethyl]oxirane-2-carboximidic acid	2.85032	3.4433	0.001003
12	8-Deoxy-11,13-dihydroxygrosheimin	3.7052	3.4587	0.0009424
13	4-Hydroxy duloxetine glucuronide	2.67222	3.0823	0.0004598
14	Rutagravine	5.74965	2.784	0.002765
15	Lucuminic acid	1.32685	2.6645	1.351e-05
16	Stachyoside A	1.71592	2.3033	0.03056
17	3,4-Di-O-caffeoylquinic acid	3.56873	2.0589	0.0001636
18	Sinapinic acid-O-glucuronide isomer	1.81163	2.0198	0.02768
19	KAEMPFEROL-7-O-GLUCOSIDE	2.94745	1.8417	0.00836
20	N-Acetyl-DL-serine	0.647817	1.8193	0.0005196
21	5-(3',4',5'-Trihydroxyphenyl)-gamma-valerolactone-O-methyl-O-sulphate	2.32965	1.7686	0.0008072
22	Frangulanine	5.79975	1.7219	0.0002353
23	5-Methoxytryptophan	2.1378	1.5319	0.002902
24	N-Acetylmuramate	0.884167	1.4801	0.0003829
25	Gravacridonetriol glucoside	5.0806	1.4435	0.002907
26	Tricin 7-glucoside	2.64003	1.3027	0.003164
27	5'-Deoxyadenosine	4.34855	1.2872	0.005984
28	1-Isobutanol	2.80242	1.3287	0.04134
29	5-(3',4'-dihydroxyphenyl)-gamma-valerolactone-3'-O-glucuronide	2.15407	1.2353	0.03451
30	Lucidenic acid D2	4.24652	1.227	0.0006316
31	6-Deoxodolichosterone	8.2264	1.0953	0.03083
32	Oxoglutaric acid	0.66205	1.0538	2.378e-06
33	(S)-Rutaretin	2.94745	1.0278	5.734e-05
34	CAY10567	2.54105	0.9798	0.004911
35	Galactopinitol A	3.29902	1.0372	3.404e-05
36	Trilostane	4.45135	1.024	0.04678

## Sheet: Table. S4
Qualitative analysis of different metabolites (cations) in different orchard
Serial number	English name of differential metabolite	Retention time	VIP_PLS-DA	P_value
1	Sucrose	0.604933	15.7588	4.563e-07
2	1,2-Di-(9Z,12Z,15Z-octadecatrienoyl)-3-(Galactosyl-alpha-1-6-Galactosyl-beta-1)-glycerol	9.73987	12.3883	0.0001352
3	D-Pipecolic acid	0.6197	7.229	0.0001604
4	Quercetin 3-xylosyl-(1->2)-rhamnoside	1.99848	5.8526	0.009983
5	L-Arginine	0.5572	5.7641	0.002472
6	3-O-Sulfogalactosylceramide (d18:1/26:1(17Z))	9.93162	5.7181	8.998e-05
7	Levan	0.604933	5.3701	7.61e-06
8	PA(18:3(9Z,12Z,15Z)/22:1(13Z))	10.3157	4.3694	0.0005143
9	Rustoside	2.13918	4.3542	0.006487
10	DG(18:3(6Z,9Z,12Z)/18:3(9Z,12Z,15Z)/0:0)	9.73987	3.6608	0.000138
11	Rutin	2.43495	3.1829	0.002552
12	12-OPDA	4.67268	3.0735	4.551e-05
13	DG(18:3(9Z,12Z,15Z)/16:0/0:0)	10.1589	2.8111	0.0004617
14	Lacto-N-biose I	2.15667	3.1037	0.0002236
15	MG(0:0/18:3(6Z,9Z,12Z)/0:0)	7.10105	2.792	1.581e-05
16	21-hydroxyallopregnanolone	7.06728	2.6658	1.201e-06
17	(9R,10S,12Z)-9,10-Dihydroxy-8-oxo-12-octadecenoic acid	4.67268	2.1063	0.000257
18	Acteoside	3.27832	1.9157	0.004031
19	Pro Gly Asn Phe	3.45407	2.1089	0.001277
20	Chitotriose	4.07897	1.9507	1.112e-05
21	PC(16:0/0:0)[U]	8.17867	1.8308	6.295e-05
22	MG(0:0/18:3(9Z,12Z,15Z)/0:0)	7.25275	1.7484	9.755e-05
23	Ganglioside GM3 (d18:1/9Z-18:1)	2.24503	1.8589	0.0003241
24	Quercetin	2.08677	1.6442	0.01186
25	(1R,2R,4S)-p-Menthane-1,2,8-triol 8-glucoside	1.93015	1.7318	1.353e-05
26	Chalcolactone	4.97988	1.692	1.946e-06
27	2',7-Dihydroxy-4'-methoxy-8-prenylflavan 2',7-diglucoside	6.77242	1.8049	0.02906
28	Isopropyl beta-D-glucoside	3.03085	1.6762	6.628e-07
29	Pro Leu Ile Glu	3.41885	1.5365	1.449e-06
30	b-D-fructosyl-a-D-(6-O-(E))-feruloylglucoside	2.67972	1.5428	3.72e-05
31	Delphinidin	2.43495	1.3268	0.004342
32	Caryophyllene epoxide	7.4244	1.3454	0.000227
33	Prostaglandin E1	5.37383	1.2398	3.807e-05
34	3-Pyrimidin-2-yl-2-pyrimidin-2-ylmethyl-Propionic Acid	2.20972	1.3306	8.367e-06
35	3-Methoxytyramine-βxanthin	1.20338	1.1138	6.009e-05
36	alpha-Amylcinnamaldehyde	5.74032	1.1517	8.884e-05
37	N2-(3-Hydroxysuccinoyl)arginine	0.6197	0.9609	0.02113
38	TXB3	4.84047	1.0271	2.59e-05

## Sheet: Table. S5
Qualitative analysis of different metabolites (anions) in different orchard
Serial number	English name of differential metabolite	Retention time	VIP_PLS-DA	P_value
1	3,4-Dimethyl-5-pentyl-2-furanpropanoic acid	3.14763	6.9481	7.956e-06
2	Gingerglycolipid A	7.25335	6.5333	0.0001143
3	9(10)-EpODE	6.77295	5.7986	0.0143
4	Dimethyl 3-methoxy-4-oxo-5-(8,11,14-pentadecatrienyl)-2-hexenedioate	13.0693	5.2356	0.0009663
5	3,4,5-trihydroxy-6-(2-methyl-3-phenylpropoxy)oxane-2-carboxylic acid	3.14763	5.4419	0.0002462
6	Kaempferol 3-[2''-glucosyl-6''-acetyl-galactoside] 7-glucoside	2.15407	5.2039	4.03e-08
7	DG(18:3(6Z,9Z,12Z)/22:6(4Z,7Z,10Z,13Z,16Z,19Z)/0:0)	13.4409	4.801	7.659e-05
8	Egonol gentiobioside	3.03142	4.9386	1.407e-06
9	Quercetin 3-beta-laminaribioside	2.09017	4.3092	0.00649
10	Gingerglycolipid B	7.60325	4.4796	0.0002064
11	8-Deoxy-11,13-dihydroxygrosheimin	3.7052	4.006	5.194e-06
12	Notoginsenoside G	7.10587	3.845	7.175e-05
13	5-Butyl-3,4-dimethyl-2-furanundecanoic acid	7.09007	2.6035	0.0006552
14	Ganoderic acid Mj	9.10062	2.2223	0.004539
15	3a,7a,12b-Trihydroxy-5b-cholanoic acid	7.55348	2.2627	1.71e-06
16	Mangalkanyl glucoside	8.33652	2.4767	0.02075
17	4-Heptenoic acid	4.29732	2.0243	0.003266
18	KAEMPFEROL-7-O-GLUCOSIDE	2.94745	1.9614	0.01513
19	Jasmolone glucoside	3.19755	2.1266	0.0001213
20	Rutaretin 9-rutinoside	2.65628	2.0925	0.004515
21	LysoPC(16:0)	8.19458	1.9407	4.972e-05
22	(1S,2S,4R)-p-Menth-8-ene-1,2,10-triol 2-glucoside	4.33193	1.8828	0.000267
23	xi-Linalool 3-[rhamnosyl-(1->6)-glucoside]	3.89218	1.8701	3.655e-07
24	10,11-dihydro-20-trihydroxy-leukotriene B4	4.84525	1.6894	8.075e-05
25	Vitexin 6''-(3-hydroxy-3-methylglutarate)	2.98137	1.7302	0.002104
26	10-Acetylpanaxytriol	6.18415	1.6547	6.847e-07
27	Astragalin	2.50717	1.4922	0.001578
28	1-(6Z,9Z,12Z-octadecatrienoyl)-glycero-3-phosphate	7.53715	1.4149	0.0001685
29	Oleanderolide 3-acetate	7.83495	1.3724	0.01673
30	3,5,5-Trimethyl-3-cyclohexen-1-one	6.18415	1.3236	1.835e-06
31	3,5,6-Trihydroxy-5-(hydroxymethyl)-2-methoxy-2-cyclohexen-1-one	2.15407	1.3197	0.0001899
32	Geniposidic acid	1.90698	1.2119	2.999e-05
33	15-Deoxy-d-12,14-PGJ2	6.78925	1.098	0.01295
34	3-Acetamidobutanal	0.840017	1.0937	3.63e-05
35	Lucidenic acid D2	4.24652	1.1132	1.008e-05
36	3,4,5-trihydroxy-6-[(3-methylbut-2-enoyl)oxy]oxane-2-carboxylic acid	1.03787	1.1183	0.002605
37	Oxoglutaric acid	0.66205	1.1014	0.004346
38	Matsutakeside I	3.26533	1.0989	0.006971
