# Supplementary material for: Analysis of Differential Metabolites in Citrus Leaves Infected with Huanglongbing and Screening of Biomarkers for Early Detection
Source: Molecules. 2026 May 29;31(11):1873. doi: 10.3390/molecules31111873 (PMC13257524; doi:10.3390/molecules31111873)
Supplement: Supplementary file 1 [file molecules-31-01873-s001.zip › Supplementary Material/Supplementary Material_Table. S6.xlsx]

## Sheet: KEGG通路统计_MetabsetKeggp_Origin_W
Statistical table of KEGG pathway information in diseased and healthy leaves of Citrus-LC-MS
First Category	Second Category	pathway ID	Description	WG4_6_vs_CK Number	WG4_6_vs_CK Metabolites
Metabolism	Carbohydrate metabolism	map00020	Citrate cycle (TCA cycle)	1	C00026
Metabolism	Carbohydrate metabolism	map00030	Pentose phosphate pathway	1	C00257
Metabolism	Carbohydrate metabolism	map00040	Pentose and glucuronate interconversions	4	C03033;C03033;C03033;C00026
Metabolism	Carbohydrate metabolism	map00052	Galactose metabolism	2	C00089;C00137
Metabolism	Carbohydrate metabolism	map00053	Ascorbate and aldarate metabolism	2	C00026;C00137
Metabolism	Metabolism of cofactors and vitamins	map00130	Ubiquinone and other terpenoid-quinone biosynthesis	1	C00082
Metabolism	Amino acid metabolism	map00220	Arginine biosynthesis	1	C00026
Metabolism	Nucleotide metabolism	map00230	Purine metabolism	1	C00294
Metabolism	Amino acid metabolism	map00250	Alanine, aspartate and glutamate metabolism	1	C00026
Metabolism	Amino acid metabolism	map00260	Glycine, serine and threonine metabolism	1	C00143
Metabolism	Biosynthesis of other secondary metabolites	map00261	Monobactam biosynthesis	1	C00082
Metabolism	Amino acid metabolism	map00290	Valine, leucine and isoleucine biosynthesis	1	C04411
Metabolism	Amino acid metabolism	map00300	Lysine biosynthesis	1	C00026
Metabolism	Amino acid metabolism	map00310	Lysine degradation	1	C02727
Metabolism	Amino acid metabolism	map00340	Histidine metabolism	1	C00026
Metabolism	Amino acid metabolism	map00350	Tyrosine metabolism	1	C00082
Metabolism	Amino acid metabolism	map00360	Phenylalanine metabolism	3	C00601;C00082;C02763
Metabolism	Amino acid metabolism	map00380	Tryptophan metabolism	4	C05660;C05639;C02298;C05644
Metabolism	Amino acid metabolism	map00400	Phenylalanine, tyrosine and tryptophan biosynthesis	2	C00082;C00493
Metabolism	Metabolism of other amino acids	map00410	beta-Alanine metabolism	1	C00864
Metabolism	Metabolism of other amino acids	map00430	Taurine and hypotaurine metabolism	1	C00026
Metabolism	Metabolism of other amino acids	map00460	Cyanoamino acid metabolism	1	C00082
Metabolism	Carbohydrate metabolism	map00500	Starch and sucrose metabolism	2	C00089;C00718
Metabolism	Carbohydrate metabolism	map00520	Amino sugar and nucleotide sugar metabolism	1	C02713
Metabolism	Carbohydrate metabolism	map00562	Inositol phosphate metabolism	1	C00137
Metabolism	Lipid metabolism	map00564	Glycerophospholipid metabolism	1	C04230
Metabolism	Lipid metabolism	map00591	Linoleic acid metabolism	1	C14835
Metabolism	Lipid metabolism	map00592	alpha-Linolenic acid metabolism	3	C04785;C16316;C16308
Metabolism	Lipid metabolism	map00600	Sphingolipid metabolism	1	C06125
Metabolism	Carbohydrate metabolism	map00630	Glyoxylate and dicarboxylate metabolism	1	C00026
Metabolism	Carbohydrate metabolism	map00650	Butanoate metabolism	1	C00026
Metabolism	Carbohydrate metabolism	map00660	C5-Branched dibasic acid metabolism	1	C00026
Metabolism	Metabolism of cofactors and vitamins	map00670	One carbon pool by folate	1	C00143
Metabolism	Metabolism of cofactors and vitamins	map00730	Thiamine metabolism	1	C00082
Metabolism	Metabolism of cofactors and vitamins	map00770	Pantothenate and CoA biosynthesis	1	C00864
Metabolism	Metabolism of terpenoids and polyketides	map00905	Brassinosteroid biosynthesis	1	C15802
Metabolism	Biosynthesis of other secondary metabolites	map00940	Phenylpropanoid biosynthesis	4	C00482;C00082;C05839;C01752
Metabolism	Biosynthesis of other secondary metabolites	map00945	Stilbenoid, diarylheptanoid and gingerol biosynthesis	1	C10462
Metabolism	Biosynthesis of other secondary metabolites	map00950	Isoquinoline alkaloid biosynthesis	1	C00082
Metabolism	Biosynthesis of other secondary metabolites	map00965	Betalain biosynthesis	1	C00082
Metabolism	Biosynthesis of other secondary metabolites	map00966	Glucosinolate biosynthesis	1	C00082
Genetic Information Processing	Translation	map00970	Aminoacyl-tRNA biosynthesis	1	C00082
		map01058	Acridone alkaloid biosynthesis	1	C03005
Metabolism	Global and overview maps	map01100	Metabolic pathways	22	C04785;C00089;C03033;C00601;C03033;C00482;C00143;C00082;C00864;C06125;C00535;C00294;C00493;C00257;C15802;C03033;C00846;C00718;C04411;C02713;C00026;C00137
Metabolism	Global and overview maps	map01110	Biosynthesis of secondary metabolites	15	C04785;C03005;C10462;C00482;C00082;C00864;C16308;C00493;C00257;C05839;C15802;C01752;C00718;C04411;C00026
Metabolism	Global and overview maps	map01200	Carbon metabolism	3	C00143;C00257;C00026
Metabolism	Global and overview maps	map01210	2-Oxocarboxylic acid metabolism	3	C00082;C04411;C00026
Metabolism	Global and overview maps	map01230	Biosynthesis of amino acids	4	C00082;C00493;C04411;C00026
Environmental Information Processing	Membrane transport	map02010	ABC transporters	2	C00089;C00137
Environmental Information Processing	Signal transduction	map04070	Phosphatidylinositol signaling system	1	C00137
