# Supplementary material for: Analysis of Differential Metabolites in Citrus Leaves Infected with Huanglongbing and Screening of Biomarkers for Early Detection
Source: Molecules. 2026 May 29;31(11):1873. doi: 10.3390/molecules31111873 (PMC13257524; doi:10.3390/molecules31111873)
Supplement: Supplementary file 1 [file molecules-31-01873-s001.zip › Supplementary Material/Supplementary Material_Table. S7.xlsx]

## Sheet: Supplementary Material_Table. S
Statistical table of KEGG pathway information in diseased leaves of different orchards-LC-MS
First Category	Second Category	pathway ID	Description	WG3_3_vs_WG13_4 Number	WG3_3_vs_WG13_4 Metabolites
Metabolism	Carbohydrate metabolism	map00020	Citrate cycle (TCA cycle)	1	C00026
Metabolism	Carbohydrate metabolism	map00040	Pentose and glucuronate interconversions	2	C03033;C00026
Metabolism	Carbohydrate metabolism	map00052	Galactose metabolism	1	C00089
Metabolism	Carbohydrate metabolism	map00053	Ascorbate and aldarate metabolism	2	C00818;C00026
Metabolism	Metabolism of cofactors and vitamins	map00130	Ubiquinone and other terpenoid-quinone biosynthesis	1	C00082
Metabolism	Amino acid metabolism	map00220	Arginine biosynthesis	2	C00062;C00026
Metabolism	Nucleotide metabolism	map00230	Purine metabolism	3	C02353;C00294;C00212
Metabolism	Amino acid metabolism	map00250	Alanine, aspartate and glutamate metabolism	1	C00026
Metabolism	Amino acid metabolism	map00260	Glycine, serine and threonine metabolism	1	C00143
Metabolism	Biosynthesis of other secondary metabolites	map00261	Monobactam biosynthesis	2	C00062;C00082
Metabolism	Amino acid metabolism	map00300	Lysine biosynthesis	1	C00026
Metabolism	Amino acid metabolism	map00330	Arginine and proline metabolism	1	C00062
Metabolism	Amino acid metabolism	map00340	Histidine metabolism	1	C00026
Metabolism	Amino acid metabolism	map00350	Tyrosine metabolism	1	C00082
Metabolism	Amino acid metabolism	map00360	Phenylalanine metabolism	4	C00601;C00082;C00079;C05620
Metabolism	Amino acid metabolism	map00380	Tryptophan metabolism	2	C02298;C05644
Metabolism	Amino acid metabolism	map00400	Phenylalanine, tyrosine and tryptophan biosynthesis	2	C00082;C00079
Metabolism	Metabolism of other amino acids	map00430	Taurine and hypotaurine metabolism	1	C00026
Metabolism	Metabolism of other amino acids	map00460	Cyanoamino acid metabolism	2	C00082;C00079
		map00472	D-Arginine and D-ornithine metabolism	1	C00062
Metabolism	Carbohydrate metabolism	map00500	Starch and sucrose metabolism	1	C00089
Metabolism	Lipid metabolism	map00564	Glycerophospholipid metabolism	1	C04230
Metabolism	Lipid metabolism	map00590	Arachidonic acid metabolism	1	C14717
Metabolism	Lipid metabolism	map00592	alpha-Linolenic acid metabolism	5	C16316;C16300;C01226;C08491;C16321
Metabolism	Lipid metabolism	map00600	Sphingolipid metabolism	1	C06125
Metabolism	Carbohydrate metabolism	map00630	Glyoxylate and dicarboxylate metabolism	1	C00026
Metabolism	Carbohydrate metabolism	map00650	Butanoate metabolism	2	C00741;C00026
Metabolism	Carbohydrate metabolism	map00660	C5-Branched dibasic acid metabolism	1	C00026
Metabolism	Metabolism of cofactors and vitamins	map00670	One carbon pool by folate	1	C00143
Metabolism	Metabolism of cofactors and vitamins	map00730	Thiamine metabolism	1	C00082
Metabolism	Metabolism of terpenoids and polyketides	map00902	Monoterpenoid biosynthesis	1	C11673
Metabolism	Biosynthesis of other secondary metabolites	map00940	Phenylpropanoid biosynthesis	3	C00082;C05839;C00079
Metabolism	Biosynthesis of other secondary metabolites	map00941	Flavonoid biosynthesis	2	C05908;C00389
Metabolism	Biosynthesis of other secondary metabolites	map00942	Anthocyanin biosynthesis	1	C05908
Metabolism	Biosynthesis of other secondary metabolites	map00944	Flavone and flavonol biosynthesis	5	C04858;C05625;C00389;C01714;C12249
Metabolism	Biosynthesis of other secondary metabolites	map00945	Stilbenoid, diarylheptanoid and gingerol biosynthesis	1	C10462
Metabolism	Biosynthesis of other secondary metabolites	map00950	Isoquinoline alkaloid biosynthesis	1	C00082
Metabolism	Biosynthesis of other secondary metabolites	map00960	Tropane, piperidine and pyridine alkaloid biosynthesis	1	C00079
Metabolism	Biosynthesis of other secondary metabolites	map00965	Betalain biosynthesis	2	C00082;C17754
Metabolism	Biosynthesis of other secondary metabolites	map00966	Glucosinolate biosynthesis	2	C00082;C00079
Genetic Information Processing	Translation	map00970	Aminoacyl-tRNA biosynthesis	3	C00062;C00082;C00079
		map01058	Acridone alkaloid biosynthesis	1	C03005
Metabolism	Global and overview maps	map01100	Metabolic pathways	17	C00089;C00601;C00062;C01226;C05625;C00143;C00082;C06125;C00389;C00535;C00294;C00818;C00079;C03033;C08491;C00212;C00026
Metabolism	Global and overview maps	map01110	Biosynthesis of secondary metabolites	16	C03005;C16300;C00062;C01226;C10462;C05625;C00082;C05908;C00389;C05839;C11673;C00079;C08491;C16321;C12249;C00026
Metabolism	Global and overview maps	map01200	Carbon metabolism	2	C00143;C00026
Metabolism	Global and overview maps	map01210	2-Oxocarboxylic acid metabolism	3	C00082;C00079;C00026
Metabolism	Global and overview maps	map01230	Biosynthesis of amino acids	4	C00062;C00082;C00079;C00026
Environmental Information Processing	Membrane transport	map02010	ABC transporters	3	C00089;C00062;C00079
Environmental Information Processing	Signal transduction	map04075	Plant hormone signal transduction	1	C08491
