# Supplementary material for: Analysis of Differential Metabolites in Citrus Leaves Infected with Huanglongbing and Screening of Biomarkers for Early Detection
Source: Molecules. 2026 May 29;31(11):1873. doi: 10.3390/molecules31111873 (PMC13257524; doi:10.3390/molecules31111873)
Supplement: Supplementary file 1 [file molecules-31-01873-s001.zip › Supplementary Material/Supplementary Material_Table. S8.xlsx]

## Sheet: KEGG富集统计表_MetabsetEnrich_Origin
Num	First Category	Second Category	Statistical table of KEGG Enrichment information in diseased and healthy leaves of Citrus_LC-MS
1	Metabolism	Carbohydrate metabolism	Pathway Description	Pathway_ID	Database	Enrich Factor	Ratio_in_study	Ratio_in_pop	P_value	P_adjust
1	Metabolism	Carbohydrate metabolism	Citrate cycle (TCA cycle)	map00020	KEGG PATHWAY	0.05	1/34	20/5997	0.1076	0.4037
1	Metabolism	Metabolism of cofactors and vitamins	Pentose phosphate pathway	map00030	KEGG PATHWAY	0.028571428571429	1/34	35/5997	0.1809	0.2908
1	Metabolism	Amino acid metabolism	Ubiquinone and other terpenoid-quinone biosynthesis	map00130	KEGG PATHWAY	0.011111111111111	1/34	90/5997	0.4028	0.4316
1	Metabolism	Nucleotide metabolism	Arginine biosynthesis	map00220	KEGG PATHWAY	0.043478260869565	1/34	23/5997	0.1228	0.3947
1	Metabolism	Amino acid metabolism	Purine metabolism	map00230	KEGG PATHWAY	0.010869565217391	1/34	92/5997	0.4097	0.4287
1	Metabolism	Amino acid metabolism	Alanine, aspartate and glutamate metabolism	map00250	KEGG PATHWAY	0.035714285714286	1/34	28/5997	0.1475	0.3493
1	Metabolism	Biosynthesis of other secondary metabolites	Glycine, serine and threonine metabolism	map00260	KEGG PATHWAY	0.02	1/34	50/5997	0.2483	0.3193
1	Metabolism	Amino acid metabolism	Monobactam biosynthesis	map00261	KEGG PATHWAY	0.025641025641026	1/34	39/5997	0.1994	0.2992
1	Metabolism	Amino acid metabolism	Valine, leucine and isoleucine biosynthesis	map00290	KEGG PATHWAY	0.043478260869565	1/34	23/5997	0.1228	0.3947
1	Metabolism	Amino acid metabolism	Lysine biosynthesis	map00300	KEGG PATHWAY	0.028571428571429	1/34	35/5997	0.1809	0.2908
1	Metabolism	Amino acid metabolism	Lysine degradation	map00310	KEGG PATHWAY	0.019230769230769	1/34	52/5997	0.2569	0.3211
1	Metabolism	Amino acid metabolism	Histidine metabolism	map00340	KEGG PATHWAY	0.021276595744681	1/34	47/5997	0.2353	0.3114
1	Metabolism	Metabolism of other amino acids	Tyrosine metabolism	map00350	KEGG PATHWAY	0.012820512820513	1/34	78/5997	0.36	0.3952
1	Metabolism	Metabolism of other amino acids	beta-Alanine metabolism	map00410	KEGG PATHWAY	0.03125	1/34	32/5997	0.1667	0.2886
1	Metabolism	Metabolism of other amino acids	Taurine and hypotaurine metabolism	map00430	KEGG PATHWAY	0.045454545454545	1/34	22/5997	0.1178	0.4077
1	Metabolism	Carbohydrate metabolism	Cyanoamino acid metabolism	map00460	KEGG PATHWAY	0.022222222222222	1/34	45/5997	0.2265	0.3088
1	Metabolism	Carbohydrate metabolism	Amino sugar and nucleotide sugar metabolism	map00520	KEGG PATHWAY	0.0092592592592593	1/34	108/5997	0.4618	0.4618
1	Metabolism	Lipid metabolism	Inositol phosphate metabolism	map00562	KEGG PATHWAY	0.022727272727273	1/34	44/5997	0.222	0.3122
1	Metabolism	Lipid metabolism	Glycerophospholipid metabolism	map00564	KEGG PATHWAY	0.019230769230769	1/34	52/5997	0.2569	0.3211
1	Metabolism	Lipid metabolism	Linoleic acid metabolism	map00591	KEGG PATHWAY	0.035714285714286	1/34	28/5997	0.1475	0.3493
1	Metabolism	Carbohydrate metabolism	Sphingolipid metabolism	map00600	KEGG PATHWAY	0.04	1/34	25/5997	0.1327	0.3514
1	Metabolism	Carbohydrate metabolism	Glyoxylate and dicarboxylate metabolism	map00630	KEGG PATHWAY	0.016393442622951	1/34	61/5997	0.2943	0.3396
1	Metabolism	Carbohydrate metabolism	Butanoate metabolism	map00650	KEGG PATHWAY	0.023809523809524	1/34	42/5997	0.2131	0.3093
1	Metabolism	Metabolism of cofactors and vitamins	C5-Branched dibasic acid metabolism	map00660	KEGG PATHWAY	0.03125	1/34	32/5997	0.1667	0.2886
1	Metabolism	Metabolism of cofactors and vitamins	One carbon pool by folate	map00670	KEGG PATHWAY	0.11111111111111	1/34	9/5997	0.0499	0.2042
1	Metabolism	Metabolism of cofactors and vitamins	Thiamine metabolism	map00730	KEGG PATHWAY	0.032258064516129	1/34	31/5997	0.162	0.2915
1	Metabolism	Metabolism of terpenoids and polyketides	Pantothenate and CoA biosynthesis	map00770	KEGG PATHWAY	0.035714285714286	1/34	28/5997	0.1475	0.3493
1	Metabolism	Biosynthesis of other secondary metabolites	Brassinosteroid biosynthesis	map00905	KEGG PATHWAY	0.03448275862069	1/34	29/5997	0.1523	0.3116
1	Metabolism	Biosynthesis of other secondary metabolites	Stilbenoid, diarylheptanoid and gingerol biosynthesis	map00945	KEGG PATHWAY	0.04	1/34	25/5997	0.1327	0.3514
1	Metabolism	Biosynthesis of other secondary metabolites	Isoquinoline alkaloid biosynthesis	map00950	KEGG PATHWAY	0.010752688172043	1/34	93/5997	0.4131	0.4225
1	Metabolism	Biosynthesis of other secondary metabolites	Betalain biosynthesis	map00965	KEGG PATHWAY	0.041666666666667	1/34	24/5997	0.1278	0.3594
1	Genetic Information Processing	Translation	Glucosinolate biosynthesis	map00966	KEGG PATHWAY	0.013333333333333	1/34	75/5997	0.3489	0.3925
1			Aminoacyl-tRNA biosynthesis	map00970	KEGG PATHWAY	0.019230769230769	1/34	52/5997	0.2569	0.3211
1	Environmental Information Processing	Signal transduction	Acridone alkaloid biosynthesis	map01058	KEGG PATHWAY	0.14285714285714	1/34	7/5997	0.039	0.1757
2	Metabolism	Carbohydrate metabolism	Phosphatidylinositol signaling system	map04070	KEGG PATHWAY	0.03448275862069	1/34	29/5997	0.1523	0.3116
2	Metabolism	Carbohydrate metabolism	Galactose metabolism	map00052	KEGG PATHWAY	0.044444444444444	2/34	45/5997	0.0265	0.1705
2	Metabolism	Amino acid metabolism	Ascorbate and aldarate metabolism	map00053	KEGG PATHWAY	0.042553191489362	2/34	47/5997	0.0288	0.1618
2	Metabolism	Carbohydrate metabolism	Phenylalanine, tyrosine and tryptophan biosynthesis	map00400	KEGG PATHWAY	0.057142857142857	2/34	35/5997	0.0165	0.1486
2	Environmental Information Processing	Membrane transport	Starch and sucrose metabolism	map00500	KEGG PATHWAY	0.054054054054054	2/34	37/5997	0.0184	0.1377
3	Metabolism	Amino acid metabolism	ABC transporters	map02010	KEGG PATHWAY	0.015873015873016	2/34	126/5997	0.1594	0.2989
3	Metabolism	Lipid metabolism	Phenylalanine metabolism	map00360	KEGG PATHWAY	0.041666666666667	3/34	72/5997	0.0076	0.0856
4	Metabolism	Carbohydrate metabolism	alpha-Linolenic acid metabolism	map00592	KEGG PATHWAY	0.071428571428571	3/34	42/5997	0.0016	0.0247
4	Metabolism	Amino acid metabolism	Pentose and glucuronate interconversions	map00040	KEGG PATHWAY	0.036363636363636	2/34	55/5997	0.0384	0.1921
4	Metabolism	Biosynthesis of other secondary metabolites	Tryptophan metabolism	map00380	KEGG PATHWAY	0.049382716049383	4/34	81/5997	0.0011	0.0237
			Phenylpropanoid biosynthesis	map00940	KEGG PATHWAY	0.060606060606061	4/34	66/5997	0.0005	0.0218
