# Supplementary material for: Analysis of Differential Metabolites in Citrus Leaves Infected with Huanglongbing and Screening of Biomarkers for Early Detection
Source: Molecules. 2026 May 29;31(11):1873. doi: 10.3390/molecules31111873 (PMC13257524; doi:10.3390/molecules31111873)
Supplement: Supplementary file 1 [file molecules-31-01873-s001.zip › Supplementary Material/Supplementary Material_Table. S9.xlsx]

## Sheet: KEGG富集统计表_MetabsetEnrich_Origin
Statistical table of KEGG Enrichment information in diseased leaves of different orchards_LC-MS
Num	First Category	Second Category	Pathway Description	Pathway_ID	Database	Enrich Factor	Ratio_in_study	Ratio_in_pop	P_value	P_adjust
1	Metabolism	Carbohydrate metabolism	Citrate cycle (TCA cycle)	map00020	KEGG PATHWAY	0.05	1/36	20/5997	0.1136	0.2174
1	Metabolism	Carbohydrate metabolism	Galactose metabolism	map00052	KEGG PATHWAY	0.022222222222222	1/36	45/5997	0.2381	0.3274
1	Metabolism	Metabolism of cofactors and vitamins	Ubiquinone and other terpenoid-quinone biosynthesis	map00130	KEGG PATHWAY	0.011111111111111	1/36	90/5997	0.4207	0.4305
1	Metabolism	Amino acid metabolism	Alanine, aspartate and glutamate metabolism	map00250	KEGG PATHWAY	0.035714285714286	1/36	28/5997	0.1555	0.2534
1	Metabolism	Amino acid metabolism	Glycine, serine and threonine metabolism	map00260	KEGG PATHWAY	0.02	1/36	50/5997	0.2609	0.3376
1	Metabolism	Amino acid metabolism	Lysine biosynthesis	map00300	KEGG PATHWAY	0.028571428571429	1/36	35/5997	0.1905	0.2794
1	Metabolism	Amino acid metabolism	Arginine and proline metabolism	map00330	KEGG PATHWAY	0.013157894736842	1/36	76/5997	0.369	0.396
1	Metabolism	Amino acid metabolism	Histidine metabolism	map00340	KEGG PATHWAY	0.021276595744681	1/36	47/5997	0.2473	0.3297
1	Metabolism	Amino acid metabolism	Tyrosine metabolism	map00350	KEGG PATHWAY	0.012820512820513	1/36	78/5997	0.3767	0.3946
1	Metabolism	Metabolism of other amino acids	Taurine and hypotaurine metabolism	map00430	KEGG PATHWAY	0.045454545454545	1/36	22/5997	0.1243	0.2278
1			D-Arginine and D-ornithine metabolism	map00472	KEGG PATHWAY	0.1	1/36	10/5997	0.0585	0.1429
1	Metabolism	Carbohydrate metabolism	Starch and sucrose metabolism	map00500	KEGG PATHWAY	0.027027027027027	1/36	37/5997	0.2002	0.2842
1	Metabolism	Lipid metabolism	Glycerophospholipid metabolism	map00564	KEGG PATHWAY	0.019230769230769	1/36	52/5997	0.2698	0.3392
1	Metabolism	Lipid metabolism	Arachidonic acid metabolism	map00590	KEGG PATHWAY	0.013333333333333	1/36	75/5997	0.3652	0.4017
1	Metabolism	Lipid metabolism	Sphingolipid metabolism	map00600	KEGG PATHWAY	0.04	1/36	25/5997	0.14	0.2464
1	Metabolism	Carbohydrate metabolism	Glyoxylate and dicarboxylate metabolism	map00630	KEGG PATHWAY	0.016393442622951	1/36	61/5997	0.3087	0.3671
1	Metabolism	Carbohydrate metabolism	C5-Branched dibasic acid metabolism	map00660	KEGG PATHWAY	0.03125	1/36	32/5997	0.1757	0.2665
1	Metabolism	Metabolism of cofactors and vitamins	One carbon pool by folate	map00670	KEGG PATHWAY	0.11111111111111	1/36	9/5997	0.0528	0.1366
1	Metabolism	Metabolism of cofactors and vitamins	Thiamine metabolism	map00730	KEGG PATHWAY	0.032258064516129	1/36	31/5997	0.1707	0.2682
1	Metabolism	Metabolism of terpenoids and polyketides	Monoterpenoid biosynthesis	map00902	KEGG PATHWAY	0.018181818181818	1/36	55/5997	0.283	0.3459
1	Metabolism	Biosynthesis of other secondary metabolites	Anthocyanin biosynthesis	map00942	KEGG PATHWAY	0.015151515151515	1/36	66/5997	0.3294	0.3814
1	Metabolism	Biosynthesis of other secondary metabolites	Stilbenoid, diarylheptanoid and gingerol biosynthesis	map00945	KEGG PATHWAY	0.04	1/36	25/5997	0.14	0.2464
1	Metabolism	Biosynthesis of other secondary metabolites	Isoquinoline alkaloid biosynthesis	map00950	KEGG PATHWAY	0.010752688172043	1/36	93/5997	0.4313	0.4313
1	Metabolism	Biosynthesis of other secondary metabolites	Tropane, piperidine and pyridine alkaloid biosynthesis	map00960	KEGG PATHWAY	0.014705882352941	1/36	68/5997	0.3375	0.3808
1			Acridone alkaloid biosynthesis	map01058	KEGG PATHWAY	0.14285714285714	1/36	7/5997	0.0413	0.1211
1	Environmental Information Processing	Signal transduction	Plant hormone signal transduction	map04075	KEGG PATHWAY	0.083333333333333	1/36	12/5997	0.0698	0.1535
2	Metabolism	Carbohydrate metabolism	Pentose and glucuronate interconversions	map00040	KEGG PATHWAY	0.036363636363636	2/36	55/5997	0.0427	0.1173
2	Metabolism	Carbohydrate metabolism	Ascorbate and aldarate metabolism	map00053	KEGG PATHWAY	0.042553191489362	2/36	47/5997	0.032	0.1083
2	Metabolism	Amino acid metabolism	Arginine biosynthesis	map00220	KEGG PATHWAY	0.08695652173913	2/36	23/5997	0.0082	0.0601
2	Metabolism	Biosynthesis of other secondary metabolites	Monobactam biosynthesis	map00261	KEGG PATHWAY	0.051282051282051	2/36	39/5997	0.0226	0.0994
2	Metabolism	Amino acid metabolism	Tryptophan metabolism	map00380	KEGG PATHWAY	0.024691358024691	2/36	81/5997	0.0845	0.1691
2	Metabolism	Amino acid metabolism	Phenylalanine, tyrosine and tryptophan biosynthesis	map00400	KEGG PATHWAY	0.057142857142857	2/36	35/5997	0.0184	0.09
2	Metabolism	Metabolism of other amino acids	Cyanoamino acid metabolism	map00460	KEGG PATHWAY	0.044444444444444	2/36	45/5997	0.0295	0.1082
2	Metabolism	Carbohydrate metabolism	Butanoate metabolism	map00650	KEGG PATHWAY	0.047619047619048	2/36	42/5997	0.026	0.1038
2	Metabolism	Biosynthesis of other secondary metabolites	Flavonoid biosynthesis	map00941	KEGG PATHWAY	0.028985507246377	2/36	69/5997	0.064	0.1481
2	Metabolism	Biosynthesis of other secondary metabolites	Betalain biosynthesis	map00965	KEGG PATHWAY	0.083333333333333	2/36	24/5997	0.0089	0.0559
2	Metabolism	Biosynthesis of other secondary metabolites	Glucosinolate biosynthesis	map00966	KEGG PATHWAY	0.026666666666667	2/36	75/5997	0.074	0.1551
3	Metabolism	Nucleotide metabolism	Purine metabolism	map00230	KEGG PATHWAY	0.032608695652174	3/36	92/5997	0.0173	0.0952
3	Metabolism	Biosynthesis of other secondary metabolites	Phenylpropanoid biosynthesis	map00940	KEGG PATHWAY	0.045454545454545	3/36	66/5997	0.007	0.0617
3	Genetic Information Processing	Translation	Aminoacyl-tRNA biosynthesis	map00970	KEGG PATHWAY	0.057692307692308	3/36	52/5997	0.0036	0.0395
3	Environmental Information Processing	Membrane transport	ABC transporters	map02010	KEGG PATHWAY	0.023809523809524	3/36	126/5997	0.0391	0.1228
4	Metabolism	Amino acid metabolism	Phenylalanine metabolism	map00360	KEGG PATHWAY	0.055555555555556	4/36	72/5997	0.0008	0.0123
5	Metabolism	Lipid metabolism	alpha-Linolenic acid metabolism	map00592	KEGG PATHWAY	0.11904761904762	5/36	42/5997	0	0.0002
5	Metabolism	Biosynthesis of other secondary metabolites	Flavone and flavonol biosynthesis	map00944	KEGG PATHWAY	0.10204081632653	5/36	49/5997	0	0.0002
